# Supplementary material for: Peculiarities of the formation and subsequent removal of the circulating immune complexes from the bloodstream during the process of digestion
Source: F1000Res. 2018 May 21;7:618. [Version 1] doi: 10.12688/f1000research.14406.1 (PMC6058468; doi:10.12688/f1000research.14406.1)
Supplement: The raw light scattering data for the subjects at each time point, and for the starved and fed rats [file f1000research-7-15679-s0000.tgz]

Archive with 1 entries (1 files):
- 6f200f13-404d-411e-bd32-0cb5f4a6cd2b_Data.zip
