# Supplementary material for: Peculiarities of the formation and subsequent removal of the circulating immune complexes from the bloodstream during the process of digestion
Source: F1000Res. 2018 May 21;7:618. [Version 1] doi: 10.12688/f1000research.14406.1 (PMC6058468; doi:10.12688/f1000research.14406.1)
Supplement: Supplementary file 2 [file f1000research-7-15679-s0001.tgz]

Archive with 1 entries (1 files):
- cdab7415-fbc8-44d6-a60c-e2a5f97710e8.docx
